# Supplementary material for: ZnO/Boron Nitride Quantum Dots Nanocomposites for the Enhanced Photocatalytic Degradation of Methylene Blue and Methyl Orange
Source: Molecules. 2022 Oct 12;27(20):6833. doi: 10.3390/molecules27206833 (PMC9612324; doi:10.3390/molecules27206833)
Supplement: Supplementary file 1 [file molecules-27-06833-s001.zip]

Archive with 1 entries (1 files):
- molecules-1946687-supplementary.pdf
